# Supplementary material for: From illness management to quality of life: rethinking consumer health informatics opportunities for progressive, potentially fatal illnesses
Source: J Am Med Inform Assoc. 2023 Dec 22;31(3):674–91. doi: 10.1093/jamia/ocad234 (PMC10873853; doi:10.1093/jamia/ocad234)
Supplement: ocad234_Supplementary_Data [file ocad234_supplementary_data.zip]

Archive with 4 entries (3 files):
- ocad234_Supplementary_Data/
- ocad234_Supplementary_Data/Multimedia Appendix SA_Participant Characteristics (15).pdf
- ocad234_Supplementary_Data/Multimedia Appendix SB_Reporting of Use of Digital Technologies Amongst ....pdf
- ocad234_Supplementary_Data/Multimedia Appendix SC_Qualitative Data from Participants Living with a ....pdf
